# Supplementary material for: The Prognostic Value of Locoregional Interventions for BRAF V600E Metastatic Colorectal Cancer: A Retrospective Cohort Analysis
Source: Biomolecules. 2021 Aug 25;11(9):1268. doi: 10.3390/biom11091268 (PMC8468777; doi:10.3390/biom11091268)
Supplement: Supplementary file 1 [file biomolecules-11-01268-s001.zip]

Archive with 1 entries (1 files):
- biomolecules-1281914-supplementary.pdf
